# Supplementary material for: Estimates of burden and consequences of infants born small for gestational age in low and middle income countries with INTERGROWTH-21st standard: analysis of CHERG datasets
Source: BMJ. 2017 Aug 17;358:j3677. doi: 10.1136/bmj.j3677 (PMC5558898; doi:10.1136/bmj.j3677)
Supplement: Supplementary file 7 — Appendix 7: National level estimates of neonatal deaths attributable to small for gestational age in 2012, INTERGROWTH-21st standard [file leea038389.ww7.xlsx]

## Sheet: National SGA Neonatal Deaths
Appendix 7:
National-level Estimates of Neonatal Deaths Attributable to SGA for 138 LMIC Countries for the year 2012, using the INTERGROWTH 21st standard [posted as supplied by author]
Version Aug 10, 2017
									Neonatal Deaths Attributable to SGA								Population Attributable Fraction (PAF) of Neonatal Mortality attributable to SGA								Number of Neonatal Deaths Averted by Reducing SGA Prevalence to 10%
isocode	country	WHO region	GBD region	UN-MDG Region	UN region	Live births 2012* (N)	NMR 2012**	Number of Neonatal Deaths 2012 (N)	All SGA Neonatal Deaths (N)	Uncertainty Range (UR)	Term-SGA-not-LBW Neonatal Deaths (N)	UR	Term-SGA-LBW Neonatal Deaths (N)	UR	Preterm-SGA Neonatal Deaths (N)	UR	All SGA (%)	Uncertainty Range (UR)	Term-SGA-not-LBW (%)	UR	Term-SGA-LBW (%)	UR	Preterm-SGA (%)	UR	All SGA (N)	Uncertainty Range (UR)	Term-SGA-not-LBW (N)	UR	Term-SGA-LBW (N)	UR	Preterm-SGA (N)	UR
AFG	Afghanistan	EMRO	Asia South	Southern Asia	Southern Asia	1000000	36	37200	8800	(6700 to 11900)	0	(0 to 0)	5400	(3400 to 7900)	3400	(1300 to 6900)	23.7143	(18 to 31.9)	0	(32.3 to 42.6)	14.5279	(32.3-42.6)	9.18644	(1 to 5.3)	4300	(2600 to 7600)	0	(0 to 0)	3800	(2000 to 6200)	500	(0 to 3400)
DZA	Algeria	AFRO	North Africa/Middle East	Northern Africa	Northern Africa	996100	11.6	11600	1300	(800 to 2100)	400	(200 to 800)	700	(400 to 1300)	200	(87 to 400)	11.3638	(6.9 to 18.5)	3.54634	(6.7 to 12.8)	6.05479	(6.7-12.8)	1.7627	(0.7 to 2.3)	0	(0 to 8200)	0	(0 to 200)	0	(0 to 300)	0	(0 to 100)
AGO	Angola	AFRO	Sub-Saharan Africa Central	Sub-Saharan Africa	Middle Africa	906900	45.4	41200	8400	(5200 to 12400)	2800	(1500 to 4700)	4700	(2400 to 7900)	900	(400 to 2100)	20.3928	(12.6 to 30.2)	6.70371	(20 to 27.2)	11.4455	(20-27.2)	2.24359	(0.8 to 4.1)	3600	(0 to 0)	1200	(0 to 3000)	2100	(0 to 5100)	200	(0 to 1100)
ATG	Antigua and Barbuda	AMRO	Caribbean	Latin America and the Caribbean	Caribbean	1500	5.5	0	0	(0 to 0)	0	(0 to 0)	0	(0 to 1)	0	(1 to 2)	23.4162	(19.9 to 34.6)	0	(5 to 11.3)	7.05574	(5-11.3)	16.3604	(0.8 to 2.5)	0	(0 to 900)	0	(0 to 0)	0	(0 to 0)	0	(0 to 1)
ARG	Argentina	AMRO	Latin America Southern	Latin America and the Caribbean	South America	705600	7.5	5300	1300	(1200 to 2000)	0	(0 to 0)	400	(300 to 800)	900	(700 to 1500)	24.6032	(22 to 36.8)	0	(6.6 to 13.4)	7.29099	(6.6-13.4)	17.3122	(1.5 to 1.9)	0	(0 to 0)	0	(0 to 0)	0	(0 to 300)	0	(0 to 700)
ARM	Armenia	EURO	Asia Central	Caucasus and Central Asia	Western Asia	41700	10.1	400	100	(0 to 100)	0	(0 to 0)	0	(14 to 42)	0	(16 to 82)	15.7658	(10.2 to 24.6)	0	(9.4 to 20.1)	6.02707	(9.4-20.1)	9.73868	(1 to 5.3)	0	(0 to 0)	0	(0 to 0)	0	(0 to 0)	0	(0 to 0)
AZE	Azerbaijan	EURO	Asia Central	Caucasus and Central Asia	Western Asia	171000	15	2600	400	(300 to 600)	0	(0 to 0)	200	(94 to 300)	200	(91 to 400)	14.4853	(9.9 to 22.6)	0	(9.8 to 20.6)	6.55466	(9.8-20.6)	7.93059	(1 to 4.1)	100	(0 to 300)	0	(0 to 0)	0	(0 to 100)	0	(0 to 200)
BHS	Bahamas	AMRO	Caribbean	Latin America and the Caribbean	Caribbean	6100	7.7	0	0	(0 to 0)	0	(0 to 0)	0	(3 to 9)	0	(6 to 14)	27.4448	(25.2 to 40.5)	0	(10.6 to 19.3)	9.6949	(10.6-19.3)	17.7499	(1.3 to 3.7)	0	(0 to 2900)	0	(0 to 0)	0	(0 to 0)	0	(0 to 0)
BHR	Bahrain	EMRO	North Africa/Middle East	Western Asia	Western Asia	20500	3.6	100	0	(0 to 0)	0	(0 to 0)	0	(3 to 8)	0	(4 to 15)	18.0809	(12.5 to 26.3)	0	(11.6 to 22.8)	6.60012	(11.6-22.8)	11.4807	(2 to 4.2)	0	(0 to 2100)	0	(0 to 0)	0	(0 to 0)	0	(0 to 0)
BGD	Bangladesh	SEARO	Asia South	Southern Asia	Southern Asia	3100000	24.4	75900	18300	(14200 to 25000)	0	(0 to 0)	10300	(6900 to 14600)	8100	(4300 to 14600)	24.1675	(18.8 to 32.9)	0	(32.6 to 42.1)	13.5493	(32.6-42.1)	10.6182	(2.2 to 4.3)	8400	(0 to 2900)	0	(0 to 0)	7200	(3800 to 11700)	1200	(0 to 8300)
BRB	Barbados	AMRO	Caribbean	Latin America and the Caribbean	Caribbean	3600	9.5	0	0	(0 to 0)	0	(0 to 0)	0	(3 to 7)	0	(4 to 10)	29.272	(25.7 to 41)	0	(11.1 to 19.7)	10.1834	(11.1-19.7)	19.0886	(1.2 to 3.3)	0	(5200 to 15900)	0	(0 to 0)	0	(0 to 0)	0	(0 to 0)
BLZ	Belize	AMRO	Caribbean	Latin America and the Caribbean	Central America	7800	8.6	100	0	(0 to 0)	0	(0 to 0)	0	(5 to 14)	0	(8 to 20)	28.9563	(26.8 to 42)	0	(13.1 to 23)	10.8762	(13.1-23)	18.0801	(1.5 to 4)	0	(0 to 0)	0	(0 to 0)	0	(0 to 0)	0	(0 to 0)
BEN	Benin	AFRO	Sub-Saharan Africa West	Sub-Saharan Africa	Western Africa	357300	27.8	9900	2100	(1300 to 3100)	700	(400 to 1200)	1200	(700 to 1900)	200	(100 to 400)	21.444	(13.6 to 31.5)	7.18364	(20 to 27.6)	12.2649	(20-27.6)	1.99552	(0.9 to 3.6)	900	(0 to 0)	300	(0 to 800)	500	(0 to 1300)	100	(0 to 200)
BTN	Bhutan	SEARO	Asia South	Southern Asia	Southern Asia	14900	21.2	300	100	(0 to 100)	0	(0 to 0)	0	(16 to 41)	0	(12 to 63)	17.2524	(12 to 27.2)	0	(14.5 to 25.6)	8.37692	(14.5-25.6)	8.8755	(0.9 to 5)	0	(0 to 0)	0	(0 to 0)	0	(0 to 0)	0	(0 to 0)
BOL	Bolivia	AMRO	Latin America Andean	Latin America and the Caribbean	South America	263600	18.9	5000	1100	(1000 to 1700)	0	(0 to 0)	300	(300 to 1000)	800	(400 to 1100)	22.7181	(19.5 to 33.6)	0	(5.4 to 11.6)	5.89587	(5.4-11.6)	16.8222	(0.4 to 1.6)	0	(0 to 600)	0	(0 to 0)	0	(0 to 300)	0	(0 to 500)
BWA	Botswana	AFRO	Sub-Saharan Africa Southern	Sub-Saharan Africa	Southern Africa	48500	28.5	1400	200	(100 to 400)	100	(0 to 100)	100	(58 to 200)	0	(14 to 77)	16.1094	(10 to 25.4)	4.97496	(12.9 to 22.8)	8.49391	(12.9-22.8)	2.64054	(0.9 to 4)	100	(0 to 4900)	0	(0 to 100)	0	(0 to 100)	0	(0 to 0)
BRA	Brazil	AMRO	Latin America Tropical	Latin America and the Caribbean	South America	2900000	9.2	26600	6900	(6200 to 10300)	0	(0 to 0)	2100	(1500 to 4500)	4800	(3300 to 7700)	25.9699	(23.4 to 38.5)	0	(8.2 to 15.5)	7.87779	(8.2-15.5)	18.0921	(1.2 to 3.1)	0	(0 to 0)	0	(0 to 0)	0	(0 to 2200)	0	(0 to 4100)
BRN	Brunei Darussalam	WPRO	Asia Pacific High Income	South-eastern Asia	South-Eastern Asia	6200	4.4	0	0	(0 to 0)	0	(0 to 0)	0	(1 to 3)	0	(1 to 6)	17.6052	(12 to 27)	0	(13.1 to 24.6)	7.52359	(13.1-24.6)	10.0816	(1.2 to 6.1)	0	(0 to 0)	0	(0 to 0)	0	(0 to 0)	0	(0 to 0)
BFA	Burkina Faso	AFRO	Sub-Saharan Africa West	Sub-Saharan Africa	Western Africa	655900	27.5	18000	3300	(2100 to 4900)	1100	(600 to 1800)	1800	(1000 to 2900)	400	(200 to 800)	18.0221	(11.6 to 27.4)	5.87221	(15.9 to 22.3)	10.0258	(15.9-22.3)	2.12403	(1 to 2.6)	1000	(0 to 0)	300	(0 to 1000)	500	(0 to 1700)	100	(0 to 400)
BDI	Burundi	AFRO	Sub-Saharan Africa East	Sub-Saharan Africa	Eastern Africa	428100	35.5	15200	3000	(1900 to 4500)	1000	(500 to 1700)	1700	(900 to 2800)	300	(100 to 700)	19.6472	(12.4 to 29.8)	6.46587	(18.4 to 25.2)	11.0394	(18.4-25.2)	2.14193	(0.7 to 3.9)	1100	(0 to 200)	400	(0 to 1000)	700	(0 to 1700)	100	(0 to 400)
KHM	Cambodia	WPRO	Asia Southeast	South-eastern Asia	South-Eastern Asia	362100	18.4	6700	1100	(700 to 1700)	0	(0 to 0)	500	(300 to 800)	600	(200 to 1300)	16.441	(11.1 to 25.7)	0	(11.6 to 22.5)	7.08624	(11.6-22.5)	9.35476	(1 to 5.2)	200	(100 to 1300)	0	(0 to 0)	100	(0 to 400)	100	(0 to 600)
CMR	Cameroon	AFRO	Sub-Saharan Africa West	Sub-Saharan Africa	Middle Africa	787200	27.9	22000	3900	(2400 to 5900)	1200	(700 to 2200)	2100	(1100 to 3600)	500	(200 to 1000)	17.5428	(11.1 to 27)	5.61663	(15.9 to 22.4)	9.58946	(15.9-22.4)	2.33669	(1 to 3.7)	1200	(0 to 200)	400	(0 to 1200)	700	(0 to 2100)	100	(0 to 500)
CPV	Cape Verde	AFRO	Sub-Saharan Africa West	Sub-Saharan Africa	Western Africa	10100	10	100	0	(0 to 0)	0	(0 to 0)	0	(2 to 10)	0	(1 to 5)	10.5492	(6.4 to 17.2)	2.98884	(6.2 to 12.5)	5.10294	(6.2-12.5)	2.45746	(0.7 to 3)	0	(0 to 0)	0	(0 to 0)	0	(0 to 0)	0	(0 to 0)
CAF	Central African Republic	AFRO	Sub-Saharan Africa Central	Sub-Saharan Africa	Middle Africa	150400	40.9	6200	1300	(800 to 2000)	400	(200 to 700)	700	(400 to 1200)	100	(53 to 300)	21.2147	(13.2 to 31.9)	7.01032	(21.1 to 28.7)	11.9689	(21.1-28.7)	2.23546	(0.8 to 4.6)	600	(1100 to 6900)	200	(0 to 500)	400	(0 to 800)	0	(0 to 200)
TCD	Chad	AFRO	Sub-Saharan Africa West	Sub-Saharan Africa	Middle Africa	554800	39.7	22000	5800	(3700 to 8600)	2000	(1000 to 3200)	3400	(1800 to 5500)	500	(200 to 1100)	26.3724	(17 to 39)	8.95255	(29.5 to 39.8)	15.285	(29.5-39.8)	2.13484	(0.8 to 4.5)	3500	(0 to 3500)	1200	(400 to 2400)	2100	(700 to 4200)	100	(0 to 600)
CHL	Chile	AMRO	Latin America Southern	Latin America and the Caribbean	South America	246400	5.3	1300	300	(300 to 500)	0	(0 to 0)	100	(63 to 200)	200	(200 to 400)	23.444	(20.8 to 35.4)	0	(5.3 to 11.7)	6.6673	(5.3-11.7)	16.7767	(1.3 to 1.7)	0	(0 to 20400)	0	(0 to 0)	0	(0 to 100)	0	(0 to 200)
CHN	China	WPRO	Asia East	Eastern Asia	Eastern Asia	19000000	8.5	157400	15100	(9700 to 24100)	0	(0 to 0)	3800	(1700 to 7700)	11300	(5900 to 20300)	9.58718	(6.2 to 15.3)	0	(2.3 to 9.2)	2.41982	(2.3-9.2)	7.16736	(1.1 to 2)	0	(0 to 900)	0	(0 to 0)	0	(0 to 0)	0	(0 to 0)
COL	Colombia	AMRO	Latin America Central	Latin America and the Caribbean	South America	914500	11.2	10200	2700	(2400 to 4000)	0	(0 to 0)	900	(700 to 1800)	1800	(1300 to 2900)	26.3649	(23.8 to 38.9)	0	(9 to 16.4)	8.67501	(9-16.4)	17.6898	(1.3 to 2.2)	0	(0 to 1900)	0	(0 to 0)	0	(0 to 900)	0	(0 to 1500)
COM	Comoros	AFRO	Sub-Saharan Africa East	Sub-Saharan Africa	Eastern Africa	24900	31	800	200	(100 to 300)	100	(0 to 100)	100	(100 to 200)	0	(7 to 40)	24.92	(15.6 to 37.5)	8.28018	(28.8 to 40.5)	14.137	(28.8-40.5)	2.50278	(1.1 to 5)	100	(0 to 200)	0	(0 to 100)	100	(0 to 100)	0	(0 to 0)
COG	Congo	AFRO	Sub-Saharan Africa Central	Sub-Saharan Africa	Middle Africa	162300	31.7	5100	900	(600 to 1400)	300	(200 to 500)	500	(300 to 900)	100	(56 to 300)	18.0997	(11.5 to 27.8)	5.6749	(18.2 to 25.4)	9.68895	(18.2-25.4)	2.73588	(1.1 to 4.2)	400	(0 to 0)	100	(0 to 300)	200	(0 to 500)	0	(0 to 200)
CRI	Costa Rica	AMRO	Latin America Central	Latin America and the Caribbean	Central America	72700	6.6	500	100	(100 to 200)	0	(0 to 0)	0	(14 to 56)	100	(69 to 200)	25.3632	(21.8 to 37.5)	0	(5.6 to 12.1)	4.52764	(5.6-12.1)	20.8355	(1.2 to 5.1)	0	(0 to 100)	0	(0 to 0)	0	(0 to 0)	0	(0 to 100)
CIV	Cote d'Ivoire	AFRO	Sub-Saharan Africa West	Sub-Saharan Africa	Western Africa	714500	39.9	28500	6500	(4100 to 9600)	2200	(1200 to 3500)	3700	(1900 to 6000)	700	(200 to 1500)	22.8296	(14.3 to 33.8)	7.56855	(24.6 to 32.7)	12.922	(24.6-32.7)	2.33898	(0.9 to 4.7)	3400	(0 to 0)	1200	(300 to 2500)	2000	(400 to 4300)	200	(0 to 800)
CUB	Cuba	AMRO	Caribbean	Latin America and the Caribbean	Caribbean	101900	2.6	300	100	(100 to 100)	0	(0 to 0)	0	(12 to 36)	0	(31 to 69)	22.3174	(19.6 to 34.2)	0	(4.5 to 10.5)	6.25472	(4.5-10.5)	16.0627	(1.1 to 1.7)	0	(0 to 200)	0	(0 to 0)	0	(0 to 0)	0	(0 to 0)
PRK	Democratic People's Republic of Korea	SEARO	Asia East	Eastern Asia	Eastern Asia	346600	15.6	5400	800	(500 to 1400)	0	(0 to 0)	300	(200 to 600)	500	(200 to 1100)	15.5257	(10.1 to 25.1)	0	(9.2 to 19.9)	5.94633	(9.2-19.9)	9.5794	(1 to 5)	100	(0 to 0)	0	(0 to 0)	100	(0 to 300)	100	(0 to 500)
COD	Democratic Republic of the Congo	AFRO	Sub-Saharan Africa Central	Sub-Saharan Africa	Middle Africa	2700000	43.5	118100	21700	(13700 to 33100)	7000	(3600 to 12100)	12000	(5900 to 20200)	2600	(1000 to 5600)	18.3315	(11.6 to 28)	5.9445	(16.3 to 23.6)	10.1492	(16.3-23.6)	2.23776	(0.8 to 4)	7200	(0 to 600)	2400	(0 to 7300)	4100	(0 to 12000)	700	(0 to 2900)
DJI	Djibouti	EMRO	Sub-Saharan Africa East	Sub-Saharan Africa	Eastern Africa	23600	31.4	700	200	(100 to 300)	100	(0 to 100)	100	(55 to 200)	0	(5 to 34)	24.646	(15.7 to 36.8)	8.32938	(25.2 to 34.7)	14.221	(25.2-34.7)	2.09558	(0.7 to 4)	100	(0 to 500)	0	(0 to 100)	100	(0 to 100)	0	(0 to 0)
DMA	Dominica	AMRO	Caribbean	Latin America and the Caribbean	Caribbean	1100	9	0	0	(0 to 0)	0	(0 to 0)	0	(0 to 2)	0	(1 to 3)	22.3162	(24 to 39.6)	0	(9.2 to 17.1)	7.80245	(9.2-17.1)	14.5137	(1.4 to 5.6)	0	(0 to 500)	0	(0 to 0)	0	(0 to 1)	0	(0 to 2)
DOM	Dominican Republic	AMRO	Caribbean	Latin America and the Caribbean	Caribbean	214500	15	3200	800	(700 to 1200)	0	(0 to 0)	200	(100 to 500)	600	(400 to 1000)	25.9514	(23.3 to 38.4)	0	(8 to 14.8)	6.89144	(8-14.8)	19.06	(1.2 to 4.7)	0	(0 to 900)	0	(0 to 0)	0	(0 to 200)	0	(0 to 500)
ECU	Ecuador	AMRO	Latin America Andean	Latin America and the Caribbean	South America	324400	10.3	3300	800	(700 to 1200)	0	(0 to 0)	300	(200 to 600)	500	(300 to 900)	22.7777	(20.7 to 35.6)	0	(5.8 to 12.2)	8.49757	(5.8-12.2)	14.2802	(0.5 to 2.6)	0	(0 to 700)	0	(0 to 0)	0	(0 to 200)	0	(0 to 400)
EGY	Egypt	EMRO	North Africa/Middle East	Northern Africa	Northern Africa	1900000	11.8	22700	2400	(1500 to 4100)	800	(400 to 1400)	1300	(600 to 2400)	400	(200 to 800)	10.7535	(6.4 to 18.1)	3.32393	(5.8 to 12.2)	5.67506	(5.8-12.2)	1.75455	(0.5 to 2)	0	(3500 to 23500)	0	(0 to 300)	0	(0 to 400)	0	(0 to 200)
SLV	El Salvador	AMRO	Latin America Central	Latin America and the Caribbean	Central America	135800	6.3	900	200	(200 to 300)	0	(0 to 0)	100	(33 to 200)	200	(100 to 300)	26.9706	(23.9 to 39.4)	0	(9 to 16.9)	6.901	(9-16.9)	20.0696	(1.1 to 6.3)	0	(0 to 0)	0	(0 to 0)	0	(0 to 100)	0	(0 to 100)
GNQ	Equatorial Guinea	AFRO	Sub-Saharan Africa Central	Sub-Saharan Africa	Middle Africa	25500	34.1	900	200	(100 to 200)	100	(0 to 100)	100	(43 to 100)	0	(9 to 51)	18.6486	(11.7 to 27.8)	5.90438	(19.3 to 26.2)	10.0807	(19.3-26.2)	2.66348	(1.1 to 5.1)	100	(0 to 0)	0	(0 to 100)	0	(0 to 100)	0	(0 to 0)
ERI	Eritrea	AFRO	Sub-Saharan Africa East	Sub-Saharan Africa	Eastern Africa	221700	18.2	4000	800	(500 to 1200)	200	(100 to 400)	400	(200 to 700)	100	(35 to 200)	18.946	(11.8 to 28.8)	6.16221	(16.4 to 25.3)	10.5209	(16.4-25.3)	2.26284	(0.9 to 4)	300	(0 to 200)	100	(0 to 300)	200	(0 to 400)	0	(0 to 100)
ETH	Ethiopia	AFRO	Sub-Saharan Africa East	Sub-Saharan Africa	Eastern Africa	3000000	29	87800	22400	(14600 to 33000)	7700	(4400 to 12500)	13100	(7500 to 20900)	1600	(700 to 3200)	25.5347	(16.6 to 37.6)	8.75354	(25.4 to 35.1)	14.9452	(25.4-35.1)	1.83596	(0.9 to 2.3)	12000	(0 to 100)	4300	(1000 to 8800)	7300	(1600 to 15100)	400	(0 to 1700)
FJI	Fiji	WPRO	Oceana	Oceania	Melanesia	18400	9.9	200	0	(0 to 0)	0	(0 to 0)	0	(7 to 21)	0	(7 to 34)	15.7527	(10.4 to 24.8)	0	(11.1 to 22)	6.97598	(11.1-22)	8.77671	(0.9 to 4.3)	0	(0 to 4000)	0	(0 to 0)	0	(0 to 0)	0	(0 to 0)
GAB	Gabon	AFRO	Sub-Saharan Africa Central	Sub-Saharan Africa	Middle Africa	52000	24.9	1300	200	(100 to 400)	100	(0 to 100)	100	(65 to 200)	0	(14 to 72)	18.2142	(11.4 to 28.1)	5.7269	(17.5 to 25.8)	9.77772	(17.5-25.8)	2.70957	(1.1 to 4.9)	100	(0 to 2700)	0	(0 to 100)	100	(0 to 100)	0	(0 to 0)
GMB	Gambia	AFRO	Sub-Saharan Africa West	Sub-Saharan Africa	Western Africa	74500	28	2100	500	(300 to 700)	200	(100 to 300)	300	(100 to 500)	0	(18 to 100)	23.8169	(14.9 to 35.6)	7.94818	(25.5 to 34.9)	13.5702	(25.5-34.9)	2.2985	(0.9 to 4.9)	300	(100 to 500)	100	(0 to 200)	200	(0 to 300)	0	(0 to 100)
GEO	Georgia	EURO	Asia Central	Caucasus and Central Asia	Western Asia	61500	14.7	900	100	(100 to 200)	0	(0 to 0)	100	(32 to 93)	100	(34 to 100)	14.4231	(9.7 to 21.2)	0	(9 to 19.7)	6.13592	(9-19.7)	8.28718	(1.1 to 2.9)	0	(200 to 900)	0	(0 to 0)	0	(0 to 0)	0	(0 to 100)
GHA	Ghana	AFRO	Sub-Saharan Africa West	Sub-Saharan Africa	Western Africa	782900	28.4	22200	4200	(2600 to 6400)	1300	(700 to 2300)	2300	(1100 to 3900)	600	(200 to 1200)	18.7134	(11.7 to 28.8)	5.98597	(18.1 to 25.4)	10.22	(18.1-25.4)	2.50742	(0.9 to 4.9)	1600	(0 to 200)	600	(0 to 1400)	900	(0 to 2400)	100	(0 to 600)
GRD	Grenada	AMRO	Caribbean	Latin America and the Caribbean	Caribbean	2100	6.7	0	0	(0 to 0)	0	(0 to 0)	0	(1 to 2)	0	(2 to 4)	24.9593	(22.6 to 37.8)	0	(6.9 to 13.8)	6.46403	(6.9-13.8)	18.4953	(1.2 to 4.6)	0	(0 to 0)	0	(0 to 0)	0	(0 to 0)	0	(0 to 2)
GTM	Guatemala	AMRO	Latin America Central	Latin America and the Caribbean	Central America	465900	15.3	7100	1800	(1700 to 2800)	0	(0 to 0)	700	(500 to 1400)	1200	(800 to 2000)	25.8818	(23.7 to 38.7)	0	(8.7 to 15.9)	9.12735	(8.7-15.9)	16.7544	(1 to 2.7)	0	(0 to 1300)	0	(0 to 0)	0	(0 to 600)	0	(0 to 1000)
GIN	Guinea	AFRO	Sub-Saharan Africa West	Sub-Saharan Africa	Western Africa	413700	34.4	14200	2700	(1700 to 4200)	900	(500 to 1500)	1500	(800 to 2500)	300	(100 to 700)	19.2261	(12.1 to 29.2)	6.20083	(19.1 to 25.7)	10.5869	(19.1-25.7)	2.43836	(0.9 to 4.8)	1100	(0 to 100)	400	(0 to 900)	600	(0 to 1600)	100	(0 to 400)
GNB	Guinea-Bissau	AFRO	Sub-Saharan Africa West	Sub-Saharan Africa	Western Africa	60200	45.7	2800	800	(500 to 1100)	300	(200 to 400)	500	(300 to 700)	100	(18 to 100)	28.6712	(18.6 to 41.5)	9.89636	(31.8 to 42.9)	16.8964	(31.8-42.9)	1.87848	(0.7 to 3.7)	500	(0 to 500)	200	(100 to 300)	300	(100 to 600)	0	(0 to 100)
GUY	Guyana	AMRO	Caribbean	Latin America and the Caribbean	South America	16000	19.4	300	100	(100 to 100)	0	(0 to 0)	0	(17 to 58)	100	(43 to 100)	28.369	(25.8 to 41.5)	0	(12.4 to 20.5)	8.56215	(12.4-20.5)	19.8069	(1.6 to 6)	0	(700 to 2100)	0	(0 to 0)	0	(0 to 0)	0	(0 to 100)
HTI	Haiti	AMRO	Caribbean	Latin America and the Caribbean	Caribbean	265500	25.4	6700	2300	(2100 to 3200)	0	(0 to 0)	1000	(600 to 2000)	1300	(800 to 2100)	33.4845	(31.3 to 48)	0	(25.1 to 38.5)	14.8129	(25.1-38.5)	18.6716	(1.7 to 6.3)	800	(1400 to 11600)	0	(0 to 0)	600	(400 to 1600)	200	(0 to 1100)
HND	Honduras	AMRO	Latin America Central	Latin America and the Caribbean	Central America	206600	11.5	2400	600	(600 to 1000)	0	(0 to 0)	200	(100 to 400)	500	(300 to 800)	27.2011	(24.5 to 40.1)	0	(10 to 18)	7.70758	(10-18)	19.4935	(1.4 to 5.7)	100	(68200 to 179100)	0	(0 to 0)	0	(0 to 200)	100	(0 to 400)
IND	India	SEARO	Asia South	Southern Asia	Southern Asia	25000000	30.9	779000	202300	(159400 to 264100)	0	(0 to 0)	126300	(89700 to 177800)	76000	(40000 to 137800)	25.9657	(20.5 to 33.9)	0	(40 to 50)	16.2085	(40-50)	9.7572	(2 to 3.8)	105800	(0 to 2000)	0	(0 to 0)	94500	(54600 to 147000)	11300	(300 to 76800)
IDN	Indonesia	SEARO	Asia Southeast	South-eastern Asia	South-Eastern Asia	4800000	15	72400	14400	(10400 to 21400)	0	(0 to 0)	5700	(3600 to 8700)	8800	(4400 to 15600)	19.9427	(14.3 to 29.5)	0	(15.4 to 26.3)	7.81375	(15.4-26.3)	12.1289	(1.9 to 4.8)	4000	(0 to 1500)	0	(0 to 0)	2700	(600 to 5600)	1300	(0 to 8800)
IRN	Iran (Islamic Republic of)	EMRO	North Africa/Middle East	Southern Asia	Southern Asia	1500000	10.8	16100	2700	(1900 to 4100)	0	(0 to 0)	900	(500 to 1600)	1800	(900 to 3100)	16.7981	(11.6 to 25.4)	0	(9.3 to 19.7)	5.81261	(9.3-19.7)	10.9855	(1.8 to 4)	500	(0 to 100)	0	(0 to 0)	200	(0 to 800)	300	(0 to 1700)
IRQ	Iraq	EMRO	North Africa/Middle East	Western Asia	Western Asia	1000000	19	19400	2400	(1600 to 3900)	0	(0 to 0)	1100	(600 to 1900)	1300	(500 to 2800)	12.3378	(8.1 to 20.1)	0	(7.9 to 18.6)	5.83541	(7.9-18.6)	6.50235	(0.7 to 3.3)	200	(0 to 300)	0	(0 to 0)	0	(0 to 800)	200	(0 to 1200)
JAM	Jamaica	AMRO	Caribbean	Latin America and the Caribbean	Caribbean	53900	10.6	600	200	(100 to 200)	0	(0 to 0)	100	(33 to 100)	100	(73 to 200)	28.2487	(25.8 to 41.3)	0	(11.7 to 20.4)	9.96174	(11.7-20.4)	18.287	(1.4 to 4.9)	0	(0 to 400)	0	(0 to 0)	0	(0 to 100)	0	(0 to 100)
JOR	Jordan	EMRO	North Africa/Middle East	Western Asia	Western Asia	200400	11.5	2300	400	(300 to 600)	0	(0 to 0)	100	(83 to 200)	300	(100 to 500)	18.0113	(11.4 to 28)	0	(11 to 21.8)	6.24512	(11-21.8)	11.7662	(1.1 to 5)	100	(0 to 3900)	0	(0 to 0)	0	(0 to 100)	0	(0 to 300)
KAZ	Kazakhstan	EURO	Asia Central	Caucasus and Central Asia	Central Asia	344600	10.1	3500	500	(400 to 700)	0	(0 to 0)	200	(100 to 400)	300	(100 to 500)	14.8205	(10.1 to 21.5)	0	(10 to 20.8)	6.61421	(10-20.8)	8.20628	(1.2 to 2.6)	100	(0 to 200)	0	(0 to 0)	0	(0 to 200)	0	(0 to 300)
KEN	Kenya	AFRO	Sub-Saharan Africa East	Sub-Saharan Africa	Eastern Africa	1500000	26.8	40000	5500	(3500 to 8500)	1700	(900 to 3000)	2900	(1500 to 5000)	1000	(400 to 1900)	13.7496	(8.7 to 21.3)	4.18659	(10.8 to 17.3)	7.14791	(10.8-17.3)	2.4151	(1.1 to 2.9)	400	(0 to 800)	0	(0 to 1300)	100	(0 to 2200)	200	(0 to 900)
KIR	Kiribati	WPRO	Oceana	Oceania	Micronesia	2400	21.6	100	0	(0 to 0)	0	(0 to 0)	0	(2 to 6)	0	(2 to 9)	16.2742	(11 to 24.8)	0	(11.7 to 22.7)	7.26499	(11.7-22.7)	9.00918	(0.9 to 4.5)	0	(0 to 0)	0	(0 to 0)	0	(0 to 0)	0	(0 to 5)
KWT	Kuwait	EMRO	North Africa/Middle East	Western Asia	Western Asia	68300	5.5	400	100	(0 to 100)	0	(0 to 0)	0	(12 to 37)	0	(14 to 75)	15.3189	(9.9 to 25.5)	0	(8.9 to 19.5)	5.84525	(8.9-19.5)	9.47364	(0.9 to 4.9)	0	(0 to 0)	0	(0 to 0)	0	(0 to 0)	0	(0 to 0)
KGZ	Kyrgyzstan	EURO	Asia Central	Caucasus and Central Asia	Central Asia	150400	14.2	2100	300	(200 to 500)	0	(0 to 0)	100	(64 to 200)	200	(81 to 400)	14.9422	(9.7 to 24.5)	0	(8.3 to 18.8)	5.54749	(8.3-18.8)	9.39471	(1 to 4.8)	0	(0 to 0)	0	(0 to 0)	0	(0 to 100)	0	(0 to 200)
LAO	Lao People's Democratic Republic	WPRO	Asia Southeast	South-eastern Asia	South-Eastern Asia	193500	27.2	5300	900	(700 to 1400)	0	(0 to 0)	500	(300 to 700)	500	(200 to 1000)	17.946	(12.5 to 27)	0	(15.5 to 26.5)	8.62	(15.5-26.5)	9.326	(1.1 to 5.5)	300	(100 to 800)	0	(0 to 0)	200	(0 to 400)	100	(0 to 500)
LBN	Lebanon	EMRO	North Africa/Middle East	Western Asia	Western Asia	59700	5.4	300	0	(0 to 100)	0	(0 to 0)	0	(9 to 28)	0	(13 to 44)	12.7167	(8.8 to 19.1)	0	(6.8 to 16.8)	5.13405	(6.8-16.8)	7.58269	(1.1 to 2.3)	0	(0 to 0)	0	(0 to 0)	0	(0 to 0)	0	(0 to 0)
LSO	Lesotho	AFRO	Sub-Saharan Africa Southern	Sub-Saharan Africa	Southern Africa	57900	45.3	2600	500	(300 to 700)	200	(100 to 300)	300	(100 to 500)	100	(21 to 100)	18.1805	(11.9 to 27.8)	5.88471	(16.5 to 23)	10.0472	(16.5-23)	2.24865	(0.7 to 4)	200	(0 to 700)	100	(0 to 200)	100	(0 to 300)	0	(0 to 100)
LBR	Liberia	AFRO	Sub-Saharan Africa West	Sub-Saharan Africa	Western Africa	146900	26.6	3900	700	(500 to 1100)	200	(100 to 400)	400	(200 to 700)	100	(39 to 200)	18.9414	(11.9 to 28.1)	6.09272	(18 to 25.6)	10.4023	(18-25.6)	2.44635	(0.9 to 4.8)	300	(0 to 0)	100	(0 to 300)	200	(0 to 400)	0	(0 to 100)
LBY	Libyan Arab Jamahiriya	EMRO	North Africa/Middle East	Northern Africa	Northern Africa	128700	9.4	1200	100	(100 to 200)	0	(0 to 100)	0	(22 to 97)	0	(9 to 54)	8.28827	(5 to 14.5)	2.32538	(3.9 to 9.3)	3.9702	(3.9-9.3)	1.9927	(0.5 to 2.8)	0	(0 to 0)	0	(0 to 0)	0	(0 to 0)	0	(0 to 0)
MDG	Madagascar	AFRO	Sub-Saharan Africa East	Sub-Saharan Africa	Eastern Africa	768900	22	16900	3300	(2100 to 5000)	1100	(500 to 1800)	1800	(900 to 3100)	400	(200 to 900)	19.5902	(12.6 to 29.3)	6.32933	(18.4 to 27.3)	10.8063	(18.4-27.3)	2.45465	(0.9 to 4.7)	1400	(100 to 300)	500	(0 to 1200)	800	(0 to 1900)	100	(0 to 500)
MWI	Malawi	AFRO	Sub-Saharan Africa East	Sub-Saharan Africa	Eastern Africa	617000	24.2	14900	2500	(1600 to 3800)	800	(400 to 1300)	1300	(700 to 2200)	400	(200 to 900)	16.8061	(11 to 25.5)	5.13878	(16.5 to 24)	8.7736	(16.5-24)	2.89369	(1.7 to 4.3)	900	(0 to 400)	300	(0 to 800)	500	(0 to 1400)	100	(0 to 400)
MYS	Malaysia	WPRO	Asia Southeast	South-eastern Asia	South-Eastern Asia	503100	4.5	2300	400	(300 to 600)	0	(0 to 0)	200	(100 to 300)	200	(91 to 500)	17.8539	(12 to 27.1)	0	(13 to 24.5)	7.44676	(13-24.5)	10.4072	(1.2 to 5.7)	100	(0 to 0)	0	(0 to 0)	100	(0 to 200)	0	(0 to 300)
MDV	Maldives	SEARO	Asia Southeast	Southern Asia	Southern Asia	8000	6.3	100	0	(0 to 0)	0	(0 to 0)	0	(2 to 6)	0	(2 to 7)	14.9506	(10.9 to 21.4)	0	(12.3 to 23.3)	7.84347	(12.3-23.3)	7.10708	(1 to 2.4)	0	(0 to 3300)	0	(0 to 0)	0	(0 to 0)	0	(0 to 0)
MLI	Mali	AFRO	Sub-Saharan Africa West	Sub-Saharan Africa	Western Africa	670400	41.5	27800	7300	(4700 to 10700)	2500	(1400 to 4100)	4300	(2300 to 6800)	600	(200 to 1300)	26.3914	(17 to 38.6)	9.01608	(28.5 to 38.5)	15.3934	(28.5-38.5)	1.98192	(0.8 to 4.1)	4200	(0 to 0)	1500	(500 to 3100)	2600	(800 to 5100)	100	(0 to 700)
MHL	Marshall Islands	WPRO	Oceana	Oceania	Micronesia	1500	15.8	0	0	(0 to 0)	0	(0 to 0)	0	(1 to 4)	0	(1 to 4)	18.2888	(14.2 to 28.8)	0	(20.2 to 31.4)	10.5396	(20.2-31.4)	7.74921	(1 to 5.4)	0	(0 to 2300)	0	(0 to 0)	0	(0 to 0)	0	(0 to 2)
MRT	Mauritania	AFRO	Sub-Saharan Africa West	Sub-Saharan Africa	Western Africa	127000	33.6	4300	1300	(800 to 1900)	400	(200 to 700)	700	(400 to 1200)	100	(33 to 200)	29.906	(19.3 to 43.8)	10.2186	(37.2 to 52.2)	17.4465	(37.2-52.2)	2.24093	(1 to 4.8)	900	(0 to 0)	300	(100 to 600)	500	(200 to 1000)	0	(0 to 100)
MUS	Mauritius	AFRO	Asia Southeast	Sub-Saharan Africa	Eastern Africa	13300	9.3	100	0	(0 to 0)	0	(0 to 0)	0	(6 to 20)	0	(1 to 6)	17.0781	(10.5 to 26.7)	5.43424	(12.9 to 23.6)	9.27806	(12.9-23.6)	2.36583	(0.8 to 4.2)	0	(1500 to 8100)	0	(0 to 0)	0	(0 to 0)	0	(0 to 0)
MEX	Mexico	AMRO	Latin America Central	Latin America and the Caribbean	Central America	2300000	7.2	16400	3900	(3500 to 5900)	0	(0 to 0)	1100	(800 to 2300)	2800	(2000 to 4400)	23.7021	(21.1 to 35.8)	0	(5.6 to 12.1)	6.74808	(5.6-12.1)	16.954	(1.3 to 1.8)	0	(1100 to 4500)	0	(0 to 0)	0	(0 to 700)	0	(0 to 2100)
FSM	Micronesia (Federated States of)	WPRO	Oceana	Oceania	Micronesia	2400	16.2	0	0	(0 to 0)	0	(0 to 0)	0	(2 to 5)	0	(1 to 7)	18.3704	(12.6 to 26.8)	0	(15.8 to 26.7)	8.75432	(15.8-26.7)	9.61606	(1 to 4.9)	0	(0 to 100)	0	(0 to 0)	0	(0 to 0)	0	(0 to 4)
MNG	Mongolia	WPRO	Asia Central	Eastern Asia	Eastern Asia	66600	9.7	600	100	(100 to 200)	0	(0 to 0)	0	(10 to 39)	100	(32 to 100)	14.8398	(9 to 24.3)	0	(4.4 to 13.2)	3.26562	(4.4-13.2)	11.5742	(1.4 to 4.8)	0	(700 to 5800)	0	(0 to 0)	0	(0 to 0)	0	(0 to 100)
MAR	Morocco	EMRO	North Africa/Middle East	Northern Africa	Northern Africa	746700	17.8	13300	1200	(700 to 2000)	300	(200 to 700)	600	(300 to 1100)	200	(79 to 500)	8.73021	(5.2 to 14.8)	2.60467	(4.2 to 9.7)	4.44703	(4.2-9.7)	1.6785	(0.4 to 2.5)	0	(400 to 1500)	0	(0 to 0)	0	(0 to 0)	0	(0 to 0)
MOZ	Mozambique	AFRO	Sub-Saharan Africa East	Sub-Saharan Africa	Eastern Africa	936400	30.2	28300	5700	(3600 to 8500)	1800	(1000 to 3200)	3100	(1600 to 5100)	700	(300 to 1500)	20.0289	(12.8 to 30.2)	6.4202	(21.2 to 28.6)	10.9614	(21.2-28.6)	2.64728	(1.1 to 4.2)	2700	(0 to 0)	900	(100 to 2200)	1600	(200 to 3500)	200	(0 to 800)
MMR	Myanmar	SEARO	Asia Southeast	South-eastern Asia	South-Eastern Asia	931200	26.3	24500	5300	(3900 to 7600)	0	(0 to 0)	2800	(1800 to 4200)	2400	(1000 to 5000)	21.53	(16 to 30.9)	0	(24.5 to 35.1)	11.5466	(24.5-35.1)	9.98342	(1.1 to 5.6)	2100	(0 to 2400)	0	(0 to 0)	1800	(800 to 3100)	400	(0 to 2600)
NAM	Namibia	AFRO	Sub-Saharan Africa Southern	Sub-Saharan Africa	Southern Africa	58800	18.2	1100	200	(100 to 300)	100	(0 to 100)	100	(55 to 200)	0	(10 to 57)	18.9556	(11.9 to 29.1)	6.07457	(16.8 to 26.8)	10.3713	(16.8-26.8)	2.50971	(0.9 to 4.6)	100	(0 to 300)	0	(0 to 100)	0	(0 to 100)	0	(0 to 0)
NPL	Nepal	SEARO	Asia South	Southern Asia	Southern Asia	575000	24.2	13900	3400	(2600 to 4600)	0	(0 to 0)	1900	(1200 to 2700)	1500	(800 to 2700)	24.1176	(18.6 to 32.8)	0	(31.9 to 41.3)	13.4408	(31.9-41.3)	10.6768	(1.9 to 4.3)	1500	(0 to 200)	0	(0 to 0)	1300	(700 to 2100)	200	(0 to 1400)
NIC	Nicaragua	AMRO	Latin America Central	Latin America and the Caribbean	Central America	141600	11.9	1700	400	(400 to 700)	0	(0 to 0)	100	(83 to 300)	300	(200 to 500)	26.5013	(24.1 to 39.3)	0	(9.1 to 16.6)	8.50125	(9.1-16.6)	18	(1.1 to 4.8)	0	(1500 to 7600)	0	(0 to 0)	0	(0 to 200)	0	(0 to 300)
NER	Niger	AFRO	Sub-Saharan Africa West	Sub-Saharan Africa	Western Africa	827100	28.2	23300	6800	(4400 to 9900)	2400	(1300 to 3800)	4100	(2200 to 6300)	400	(200 to 900)	29.3517	(18.9 to 42.6)	10.226	(30 to 42.6)	17.4591	(30-42.6)	1.66666	(0.8 to 4.1)	4200	(0 to 49700)	1500	(500 to 2900)	2600	(800 to 4800)	100	(0 to 500)
NGA	Nigeria	AFRO	Sub-Saharan Africa West	Sub-Saharan Africa	Western Africa	6800000	39.2	267000	51800	(33800 to 78600)	16900	(9600 to 28700)	28900	(16100 to 47800)	6000	(2800 to 11900)	19.3864	(12.7 to 29.4)	6.32995	(18.5 to 25.1)	10.8073	(18.5-25.1)	2.2491	(1.2 to 2.8)	19700	(0 to 300)	6700	(0 to 17500)	11500	(0 to 29900)	1500	(0 to 6100)
OMN	Oman	EMRO	North Africa/Middle East	Western Asia	Western Asia	75400	6.7	500	100	(100 to 100)	0	(0 to 0)	0	(20 to 54)	100	(27 to 100)	18.33	(12.5 to 27.2)	0	(11.9 to 22.9)	6.65911	(11.9-22.9)	11.6709	(1.7 to 4.8)	0	(900 to 2900)	0	(0 to 0)	0	(0 to 0)	0	(0 to 100)
PAK	Pakistan	EMRO	Asia South	Southern Asia	Southern Asia	4800000	42.2	202400	53700	(42300 to 71600)	0	(0 to 0)	30800	(21100 to 43800)	22900	(11600 to 41100)	26.5283	(20.9 to 35.4)	0	(39.4 to 49.9)	15.2166	(39.4-49.9)	11.3117	(2.2 to 5)	26700	(0 to 100)	0	(0 to 0)	23200	(13400 to 36000)	3500	(100 to 23300)
PAN	Panama	AMRO	Latin America Central	Latin America and the Caribbean	Central America	74900	8.5	600	200	(100 to 200)	0	(0 to 0)	100	(37 to 100)	100	(77 to 200)	25.7538	(23.1 to 38.5)	0	(8.1 to 15.5)	8.501	(8.1-15.5)	17.2528	(1.1 to 2.9)	0	(17000 to 46800)	0	(0 to 0)	0	(0 to 100)	0	(0 to 100)
PNG	Papua New Guinea	WPRO	Oceana	Oceania	Melanesia	208800	24.3	5100	800	(600 to 1200)	0	(0 to 0)	500	(300 to 700)	300	(100 to 800)	15.6808	(11.3 to 24.3)	0	(15.2 to 26.1)	9.40312	(15.2-26.1)	6.27771	(0.7 to 3.7)	200	(0 to 100)	0	(0 to 0)	200	(0 to 500)	100	(0 to 400)
PRY	Paraguay	AMRO	Latin America Tropical	Latin America and the Caribbean	South America	156900	12.4	1900	500	(400 to 700)	0	(0 to 0)	100	(78 to 300)	300	(200 to 600)	24.311	(21.7 to 36.8)	0	(6.3 to 12.8)	7.09175	(6.3-12.8)	17.2193	(0.9 to 4.4)	0	(0 to 900)	0	(0 to 0)	0	(0 to 100)	0	(0 to 300)
PER	Peru	AMRO	Latin America Andean	Latin America and the Caribbean	South America	594700	9.3	5500	1400	(1200 to 2000)	0	(0 to 0)	400	(300 to 1000)	900	(600 to 1500)	24.6156	(22 to 36.6)	0	(6.9 to 13.5)	7.86102	(6.9-13.5)	16.7546	(0.9 to 2.4)	0	(1600 to 6100)	0	(0 to 0)	0	(0 to 400)	0	(0 to 700)
PHL	Philippines	WPRO	Asia Southeast	South-eastern Asia	South-Eastern Asia	2300000	14	32300	7300	(5400 to 10300)	0	(0 to 0)	3600	(2200 to 5500)	3700	(1600 to 7300)	22.6761	(16.6 to 31.9)	0	(25.5 to 36.7)	11.2921	(25.5-36.7)	11.3841	(1.4 to 6.8)	2900	(100 to 600)	0	(0 to 0)	2300	(1000 to 4000)	600	(0 to 3800)
QAT	Qatar	EMRO	North Africa/Middle East	Western Asia	Western Asia	21500	3.9	100	0	(0 to 0)	0	(0 to 0)	0	(2 to 8)	0	(3 to 17)	15.0392	(9.6 to 24.7)	0	(8 to 18.5)	5.46568	(8-18.5)	9.57354	(0.9 to 4.9)	0	(0 to 600)	0	(0 to 0)	0	(0 to 0)	0	(0 to 0)
KOR	Republic of Korea	WPRO	Asia East	Eastern Asia	Eastern Asia	509500	1.6	800	100	(100 to 200)	0	(0 to 0)	0	(15 to 54)	100	(31 to 100)	12.3775	(7.2 to 20.6)	0	(4.4 to 13.4)	3.66229	(4.4-13.4)	8.7152	(1.1 to 3.9)	0	(0 to 300)	0	(0 to 0)	0	(0 to 0)	0	(0 to 0)
RWA	Rwanda	AFRO	Sub-Saharan Africa East	Sub-Saharan Africa	Eastern Africa	443200	20.9	9300	1100	(700 to 1800)	300	(200 to 600)	600	(300 to 1000)	200	(77 to 400)	12.1981	(7.5 to 19.4)	3.73584	(8.1 to 14.2)	6.37833	(8.1-14.2)	2.08394	(0.6 to 3.6)	0	(0 to 0)	0	(0 to 200)	0	(0 to 300)	0	(0 to 200)
LCA	Saint Lucia	AMRO	Caribbean	Latin America and the Caribbean	Caribbean	2900	10.4	0	0	(0 to 0)	0	(0 to 0)	0	(2 to 6)	0	(4 to 9)	25.2197	(24.3 to 39.7)	0	(9.7 to 17.7)	8.22644	(9.7-17.7)	16.9932	(1.2 to 4.5)	0	(0 to 600)	0	(0 to 0)	0	(0 to 0)	0	(0 to 5)
VCT	Saint Vincent and the Grenadines	AMRO	Caribbean	Latin America and the Caribbean	Caribbean	1900	14.6	0	0	(0 to 0)	0	(0 to 0)	0	(1 to 4)	0	(4 to 9)	24.5962	(23.2 to 38.9)	0	(8.1 to 15)	6.69742	(8.1-15)	17.8988	(1.3 to 5.2)	0	(0 to 200)	0	(0 to 0)	0	(0 to 0)	0	(0 to 5)
WSM	Samoa	WPRO	Oceana	Oceania	Polynesia	5200	7.2	0	0	(0 to 0)	0	(0 to 0)	0	(0 to 1)	0	(1 to 5)	6.1187	(3.5 to 14.8)	0	(1 to 5.7)	1.30171	(1-5.7)	4.81699	(0.5 to 2.8)	0	(2569 to 11400)	0	(0 to 0)	0	(0 to 0)	0	(0 to 0)
STP	Sao Tome and Principe	AFRO	Sub-Saharan Africa West	Sub-Saharan Africa	Middle Africa	6400	19.9	100	0	(0 to 0)	0	(0 to 0)	0	(5 to 18)	0	(1 to 6)	14.3398	(9 to 22.8)	4.56254	(11 to 17.4)	7.78978	(11-17.4)	1.98749	(0.7 to 3.5)	0	(300 to 3100)	0	(0 to 0)	0	(0 to 0)	0	(0 to 0)
SAU	Saudi Arabia	EMRO	North Africa/Middle East	Western Asia	Western Asia	559300	5.2	2900	400	(200 to 500)	0	(0 to 0)	200	(100 to 300)	200	(85 to 300)	12.4951	(8.6 to 18.2)	0	(8.8 to 19.4)	6.4832	(8.8-19.4)	6.01188	(0.8 to 1.8)	0	(0 to 0)	0	(0 to 0)	0	(0 to 100)	0	(0 to 200)
SEN	Senegal	AFRO	Sub-Saharan Africa West	Sub-Saharan Africa	Western Africa	511500	24.4	12500	3000	(1800 to 4400)	1000	(500 to 1700)	1700	(900 to 2800)	200	(83 to 600)	23.9659	(14.8 to 35.6)	8.17456	(22.2 to 31.9)	13.9567	(22.2-31.9)	1.8347	(0.7 to 3.9)	1500	(0 to 0)	500	(0 to 1200)	900	(100 to 1900)	100	(0 to 300)
SYC	Seychelles	AFRO	Asia Southeast	Sub-Saharan Africa	Eastern Africa	1500	8.3	0	0	(0 to 0)	0	(0 to 0)	0	(0 to 2)	0	(0 to 1)	13.7321	(8.6 to 23.1)	4.39784	(9.7 to 18.2)	7.50857	(9.7-18.2)	1.82569	(0.8 to 4)	0	(249 to 2500)	0	(0 to 0)	0	(0 to 0)	0	(0 to 0)
SLE	Sierra Leone	AFRO	Sub-Saharan Africa West	Sub-Saharan Africa	Western Africa	211900	49.5	10500	2500	(1500 to 3600)	800	(400 to 1400)	1400	(800 to 2300)	200	(71 to 500)	23.3708	(14.5 to 34.8)	7.936	(22.7 to 30.8)	13.5494	(22.7-30.8)	1.88536	(0.6 to 3.3)	1200	(0 to 200)	400	(100 to 1000)	700	(100 to 1600)	0	(0 to 200)
SGP	Singapore	WPRO	Asia Pacific High Income	South-eastern Asia	South-Eastern Asia	56000	1.2	100	0	(0 to 0)	0	(0 to 0)	0	(2 to 7)	0	(3 to 13)	16.4434	(10.7 to 25.6)	0	(10.4 to 21.5)	6.45958	(10.4-21.5)	9.98382	(1.1 to 5.4)	0	(0 to 4200)	0	(0 to 0)	0	(0 to 0)	0	(0 to 0)
SLB	Solomon Islands	WPRO	Oceana	Oceania	Melanesia	17000	13.8	200	0	(0 to 100)	0	(0 to 0)	0	(12 to 32)	0	(10 to 51)	18.8579	(13.3 to 29.4)	0	(16.3 to 27.3)	8.67032	(16.3-27.3)	10.1876	(1.2 to 6)	0	(0 to 0)	0	(0 to 0)	0	(0 to 0)	0	(0 to 0)
SOM	Somalia	EMRO	Sub-Saharan Africa East	Sub-Saharan Africa	Eastern Africa	444700	45.7	20300	4100	(2600 to 6400)	1400	(800 to 2400)	2300	(1200 to 3900)	400	(200 to 1000)	20.316	(12.9 to 31.6)	6.69608	(19.2 to 27.1)	11.4324	(19.2-27.1)	2.18751	(0.8 to 3.8)	1700	(0 to 0)	600	(0 to 1500)	1000	(0 to 2500)	100	(0 to 500)
ZAF	South Africa	AFRO	Sub-Saharan Africa Southern	Sub-Saharan Africa	Southern Africa	1100000	15.3	16900	3500	(2300 to 5300)	1200	(700 to 2000)	2100	(1100 to 3400)	300	(100 to 600)	21.0006	(13.4 to 31.5)	7.14192	(16 to 25.2)	12.1936	(16-25.2)	1.66506	(0.7 to 2.7)	1300	(0 to 100)	400	(0 to 1200)	800	(0 to 2000)	100	(0 to 300)
LKA	Sri Lanka	SEARO	Asia Southeast	Southern Asia	Southern Asia	382000	6.1	2300	400	(300 to 600)	0	(0 to 0)	200	(100 to 300)	200	(100 to 400)	18.448	(13.5 to 26.6)	0	(16.7 to 28.1)	9.20119	(16.7-28.1)	9.24686	(1.4 to 4.2)	100	(0 to 0)	0	(0 to 0)	100	(0 to 200)	0	(0 to 200)
SDN	Sudan	EMRO	Sub-Saharan Africa East	Sub-Saharan Africa	Northern Africa	1200000	28.6	34900	10000	(6600 to 14500)	3400	(2000 to 5500)	5900	(3300 to 9200)	700	(300 to 1400)	28.7376	(18.9 to 41.6)	9.8467	(32.8 to 47.4)	16.8116	(32.8-47.4)	2.07926	(1.2 to 3.4)	6400	(0 to 600)	2300	(800 to 4400)	3900	(1400 to 7200)	200	(0 to 800)
SUR	Suriname	AMRO	Caribbean	Latin America and the Caribbean	South America	9400	11.7	100	0	(0 to 0)	0	(0 to 0)	0	(8 to 23)	0	(13 to 32)	28.4768	(25.9 to 40.9)	0	(11.5 to 19.6)	10.4454	(11.5-19.6)	18.0314	(1.2 to 3.3)	0	(1300 to 6500)	0	(0 to 0)	0	(0 to 0)	0	(0 to 0)
SWZ	Swaziland	AFRO	Sub-Saharan Africa Southern	Sub-Saharan Africa	Southern Africa	36800	29.5	1100	200	(100 to 300)	100	(0 to 100)	100	(43 to 200)	0	(11 to 60)	15.7513	(9.6 to 24.6)	4.88765	(13.9 to 20.4)	8.34484	(13.9-20.4)	2.51887	(1 to 4.6)	0	(0 to 1300)	0	(0 to 0)	0	(0 to 100)	0	(0 to 0)
SYR	Syrian Arab Republic	EMRO	North Africa/Middle East	Western Asia	Western Asia	535300	8.5	4500	800	(500 to 1200)	0	(0 to 0)	300	(200 to 500)	400	(200 to 900)	16.654	(11.4 to 25.7)	0	(11.9 to 22.8)	7.12151	(11.9-22.8)	9.53244	(1 to 5.3)	200	(0 to 700)	0	(0 to 0)	100	(0 to 300)	100	(0 to 500)
TJK	Tajikistan	EURO	Asia Central	Caucasus and Central Asia	Central Asia	269800	23	6200	1000	(700 to 1600)	0	(0 to 0)	400	(200 to 600)	600	(200 to 1300)	15.8553	(10.6 to 25.1)	0	(10 to 21)	6.36095	(10-21)	9.49433	(1 to 4.8)	200	(0 to 700)	0	(0 to 0)	100	(0 to 300)	100	(0 to 600)
THA	Thailand	SEARO	Asia Southeast	South-eastern Asia	South-Eastern Asia	698900	8.1	5700	1000	(700 to 1400)	0	(0 to 0)	400	(200 to 600)	600	(300 to 1000)	17.0699	(12.1 to 25.5)	0	(11.4 to 22.3)	6.76044	(11.4-22.3)	10.3095	(1.8 to 3.7)	200	(0 to 200)	0	(0 to 0)	100	(0 to 300)	100	(0 to 600)
TLS	Timor-Leste	SEARO	Asia Southeast	South-eastern Asia	South-Eastern Asia	42100	24.4	1000	200	(100 to 300)	0	(0 to 0)	100	(100 to 200)	100	(43 to 200)	19.6442	(13.9 to 28.3)	0	(18.7 to 29.6)	9.57449	(18.7-29.6)	10.0697	(1.2 to 5.9)	100	(0 to 200)	0	(0 to 0)	100	(0 to 100)	0	(0 to 100)
TGO	Togo	AFRO	Sub-Saharan Africa West	Sub-Saharan Africa	Western Africa	238500	32.6	7800	1400	(900 to 2100)	500	(200 to 800)	800	(400 to 1300)	200	(72 to 400)	18.3049	(11.6 to 27.6)	5.87617	(17.3 to 23.9)	10.0326	(17.3-23.9)	2.39617	(0.9 to 4.6)	500	(0 to 0)	200	(0 to 500)	300	(0 to 800)	0	(0 to 200)
TON	Tonga	WPRO	Oceana	Oceania	Polynesia	2700	6.6	0	0	(0 to 0)	0	(0 to 0)	0	(0 to 1)	0	(1 to 3)	10.0642	(5.7 to 19.4)	0	(3 to 10.9)	2.90244	(3-10.9)	7.16173	(0.7 to 3.4)	0	(0 to 100)	0	(0 to 0)	0	(0 to 0)	0	(0 to 0)
TTO	Trinidad and Tobago	AMRO	Caribbean	Latin America and the Caribbean	Caribbean	19500	14.8	300	100	(100 to 100)	0	(0 to 0)	0	(22 to 62)	0	(34 to 80)	27.4921	(25.6 to 40.5)	0	(11.1 to 19)	10.7717	(11.1-19)	16.7204	(1.1 to 3)	0	(0 to 0)	0	(0 to 0)	0	(0 to 0)	0	(0 to 0)
TUN	Tunisia	EMRO	North Africa/Middle East	Northern Africa	Northern Africa	190400	9.5	1800	200	(100 to 300)	100	(0 to 100)	100	(45 to 200)	0	(16 to 73)	10.0071	(6 to 16.7)	2.94581	(5.4 to 11.7)	5.02947	(5.4-11.7)	2.03178	(0.7 to 2.6)	0	(100 to 1500)	0	(0 to 0)	0	(0 to 0)	0	(0 to 0)
TUR	Turkey	EURO	North Africa/Middle East	Western Asia	Western Asia	1300000	8.5	10900	2000	(1400 to 2900)	0	(0 to 0)	900	(500 to 1300)	1100	(600 to 2000)	18.0227	(12.9 to 26.3)	0	(14.1 to 25.1)	7.86807	(14.1-25.1)	10.1546	(1.6 to 4.1)	500	(0 to 5000)	0	(0 to 0)	400	(0 to 800)	200	(0 to 1100)
TKM	Turkmenistan	EURO	Asia Central	Caucasus and Central Asia	Central Asia	103900	21.9	2300	300	(200 to 500)	0	(0 to 0)	100	(61 to 200)	200	(76 to 400)	14.1188	(8.7 to 23.2)	0	(7 to 17.4)	5.07716	(7-17.4)	9.04163	(0.9 to 4.6)	0	(0 to 6600)	0	(0 to 0)	0	(0 to 100)	0	(0 to 200)
UGA	Uganda	AFRO	Sub-Saharan Africa East	Sub-Saharan Africa	Eastern Africa	1500000	22.6	34600	6700	(4300 to 10200)	2200	(1200 to 3600)	3700	(1900 to 6200)	800	(400 to 1700)	19.2439	(12.6 to 29.5)	6.22277	(18.4 to 26.2)	10.6243	(18.4-26.2)	2.39679	(1.2 to 4.2)	2700	(0 to 0)	900	(0 to 2300)	1500	(0 to 4000)	200	(0 to 900)
ARE	United Arab Emirates	EMRO	North Africa/Middle East	Western Asia	Western Asia	143600	5	700	100	(0 to 100)	0	(0 to 0)	0	(10 to 40)	100	(25 to 100)	10.4477	(6.4 to 17.5)	0	(3.1 to 11)	2.93203	(3.1-11)	7.51565	(1 to 2.4)	0	(0 to 700)	0	(0 to 0)	0	(0 to 0)	0	(0 to 0)
TZA	United Republic of Tanzania	AFRO	Sub-Saharan Africa East	Sub-Saharan Africa	Eastern Africa	1800000	21.4	39500	6200	(3800 to 9700)	2000	(1000 to 3400)	3300	(1600 to 5800)	900	(300 to 2100)	15.7153	(9.6 to 24.6)	4.97013	(12.5 to 19)	8.48566	(12.5-19)	2.25953	(0.7 to 3.8)	1100	(0 to 0)	300	(0 to 1700)	600	(0 to 3000)	200	(0 to 900)
URY	Uruguay	AMRO	Latin America Southern	Latin America and the Caribbean	South America	49200	3.9	200	100	(0 to 100)	0	(0 to 0)	0	(11 to 29)	0	(26 to 56)	26.198	(23.5 to 38.9)	0	(8.4 to 16.1)	7.70608	(8.4-16.1)	18.4919	(1.9 to 2.4)	0	(0 to 1000)	0	(0 to 0)	0	(0 to 0)	0	(0 to 0)
UZB	Uzbekistan	EURO	Asia Central	Caucasus and Central Asia	Central Asia	631500	13.5	8500	1100	(700 to 1800)	0	(0 to 0)	400	(200 to 700)	700	(300 to 1400)	13.0251	(8.2 to 20.5)	0	(6.3 to 16.2)	4.7723	(6.3-16.2)	8.25285	(1 to 3.7)	0	(0 to 1600)	0	(0 to 0)	0	(0 to 200)	0	(0 to 600)
VUT	Vanuatu	WPRO	Oceana	Oceania	Melanesia	7100	8.8	100	0	(0 to 0)	0	(0 to 0)	0	(3 to 7)	0	(3 to 14)	17.768	(11.6 to 27.8)	0	(12.5 to 23.6)	7.13293	(12.5-23.6)	10.635	(1.2 to 6.2)	0	(0 to 0)	0	(0 to 0)	0	(0 to 0)	0	(0 to 0)
VEN	Venezuela	AMRO	Latin America Central	Latin America and the Caribbean	South America	598600	8.5	5100	1400	(1200 to 2000)	0	(0 to 0)	400	(200 to 500)	1000	(900 to 1800)	26.8732	(23 to 39.7)	0	(7.8 to 15)	8.07516	(7.8-15)	18.798	(2.6 to 6.5)	0	(0 to 0)	0	(0 to 0)	0	(0 to 300)	0	(0 to 1000)
VNM	Viet Nam	WPRO	Asia Southeast	South-eastern Asia	South-Eastern Asia	1400000	12.4	17500	2400	(1500 to 4000)	0	(0 to 0)	800	(400 to 1500)	1500	(600 to 3400)	13.5788	(8.5 to 23.1)	0	(6.4 to 16)	4.78046	(6.4-16)	8.79833	(0.8 to 4.2)	0	(1500 to 4200)	0	(0 to 0)	0	(0 to 500)	0	(0 to 1500)
YEM	Yemen	EMRO	North Africa/Middle East	Western Asia	Western Asia	726600	27	19600	4900	(3600 to 6600)	0	(0 to 0)	2900	(1900 to 4200)	2000	(800 to 4000)	24.7655	(18.5 to 33.5)	0	(35.1 to 44.8)	14.6942	(35.1-44.8)	10.0713	(1.1 to 6.1)	2400	(0 to 3400)	0	(0 to 0)	2100	(1100 to 3300)	300	(0 to 2100)
ZMB	Zambia	AFRO	Sub-Saharan Africa East	Sub-Saharan Africa	Eastern Africa	582200	29.4	17100	2900	(1800 to 4400)	900	(500 to 1600)	1600	(800 to 2700)	400	(100 to 900)	16.9925	(10.7 to 25.8)	5.38984	(15 to 21.9)	9.20225	(15-21.9)	2.40041	(0.8 to 4.5)	800	(0 to 2500)	300	(0 to 900)	500	(0 to 1500)	100	(0 to 500)
ZWE	Zimbabwe	AFRO	Sub-Saharan Africa Southern	Sub-Saharan Africa	Eastern Africa	437600	38.8	17000	2800	(1800 to 4200)	900	(500 to 1500)	1500	(800 to 2500)	500	(200 to 900)	16.5687	(10.9 to 24.9)	5.09672	(15.8 to 22.8)	8.70179	(15.8-22.8)	2.77022	(1.7 to 3.7)	900	(0 to 2600)	300	(0 to 900)	500	(0 to 1500)	100	(0 to 500)
SOURCES
* Live births: UNICEF State of the World's Children, http://www.unicef.org/sowc2012/statistics.php
** Neonatal mortality rates: UN IGME, http://www.childmortality.org/
